# Supplementary material for: Parabrachial nucleus circuit governs neuropathic pain-like behavior
Source: Nat Commun. 2020 Nov 25;11:5974. doi: 10.1038/s41467-020-19767-w (PMC7688648; doi:10.1038/s41467-020-19767-w)
Supplement: Supplementary file 4 — Source Data [file 41467_2020_19767_MOESM4_ESM.xlsx]

## Sheet: Figure 1c
Fig.1c
	Camk2
Sham	1.70898	1.8	2.06667	2.12583	1.8125	1.96875	1.87507	2.30312
CPN	6.21951	8.65672	7.10744	7.82	6.95652	7.13074	7.96482	6.93457
	section 1	section 2	section 3	section 4	section 5	section 6	section 7	section 8
	GAD67
Sham	0.1541	0.252	0.13	0.238	0.1965	0.109	0.16	0.0851
CPN	0.18	0.243	0.25	0.169	0.15	0.1	0.108	0.151
	section 1	section 2	section 3	section 4	section 5	section 6	section 7	section 8

## Sheet: Figure 1d
Fig. 1d
	SHAM
fos/camk2	0.0941026	0.120387	0.0645018	0.105691	0.13083
fos/GAD67	0.0588235	0.046783	0.0780123	0.0625	0.0712311
	section 1	section 2	section 3	section 4	section 5
	CPN
fos/camk2	0.337748	0.456693	0.438565	0.483719	0.373832
fos/GAD67	0.098949	0.0798625	0.0882353	0.0685606	0.0896957
	section 1	section 2	section 3	section 4	section 5

## Sheet: Figure 1f
Fig.1f
	PBsl					PBdl
mouse1	0.789474		0.86		mouse1	0.8125		0.658
mouse2	0.86		0.86		mouse2	0.661951		0.8133
mouse3	0.966667		0.62		mouse3	0.865672		0.8333
mouse4	0.858333		0.88		mouse4	0.710744		0.79
mouse5	0.8125		0.6		mouse5	0.72		0.83269
mouse6	0.712622	0.833266	0.86	0.78	mouse6	0.834783	0.767608	0.79	0.786215

## Sheet: Figure 1h
Fig. 1h
	VGLUT2	GAD1
mouse1	654	67
mouse2	665	60
mouse3	659	77
mouse4	680	64
mouse5	690	72
mouse6	675	67

## Sheet: Figure 1k
Fig. 1k
Peak
	EYFP
SHAM	0.9	0.9	1.2	1	0.85	0.91	1.21
CPN	1	0.9	1.9	1.1	1	0.8	1.3
	mouse1	mouse2	mouse3	mouse4	mouse5	mouse6	mouse7
	GCAMP
SHAM	3	1.2	4.6	4.5	3	3.6	2.1
CPN	17	13	12	13	16	17	12
	mouse8	mouse9	mouse10	mouse11	mouse12	mouse13	mouse14
AUC
	EYFP
SHAM	0.2	0.19	0.09	0.11	0.19	0.09	0.16
CPN	0.2	0.17	0.24	0.13	0.12	0.24	0.19
	mouse1	mouse2	mouse3	mouse4	mouse5	mouse6	mouse7
	GCAMP
	0.12	0.27	0.24	0.25	0.2	0.24	0.3
	0.53	0.45	0.54	0.53	0.45	0.54	0.58
	mouse8	mouse9	mouse10	mouse11	mouse12	mouse13	mouse14

## Sheet: Figure 1n
Fig.1n
Peak	EYFP
SHAM	1.9	1.2	0.9	0.85	2.9	2.3
CPN	1.1	2.9	1.8	2.6	0.7	1.4
	mouse1	mouse2	mouse3	mouse4	mouse5	mouse6
	GCAMP
SHAM	3	3	5.1	4	1.6	3.6
CPN	2.6	1.2	4.1	4.2	2.9	3.6
	mouse7	mouse8	mouse9	mouse10	mouse11	mouse12
AUC
	EYFP
SHAM	0.1	0.17	0.1	0.19	0.13	0.09
CPN	0.12	0.09	0.17	0.13	0.12	0.16
	mouse1	mouse2	mouse3	mouse4	mouse5	mouse6
	GCAMP
SHAM	0.16	0.12	0.24	0.17	0.25	0.23
CPN	0.19	0.2	0.17	0.2	0.13	0.12
	mouse7	mouse8	mouse9	mouse10	mouse11	mouse12

## Sheet: Figure 2d
Fig. 2d	PWT(g)
	AAV-dio-eGFP Sham
Off	0.94931	0.56905	0.91346	0.81113	0.53456	0.56905	0.98146	0.8533	0.56905	0.901815	0.854011	0.768811
On	0.81621	0.94931	0.606347	0.53456	0.556346	0.94931	0.5684	0.53456	0.74931	0.6667	0.53456	0.53456
	mouse1	mouse2	mouse3	mouse4	mouse5	mouse6	mouse7	mouse8	mouse9	mouse10	mouse11	mouse12
	AAV-dio-eGFP CPN
Off	0.02	0.05	0.03	0.036	0.046	0.05	0.03	0.036	0.046	0.02	0.05	0.03
On	0.02	0.06	0.08	0.056	0.09	0.06	0.08	0.056	0.09	0.02	0.06	0.08
	mouse13	mouse14	mouse15	mouse16	mouse17	mouse18	mouse19	mouse20	mouse21	mouse22	mouse23	mouse24
	AAV-dio-chr2-eGFP Sham
Off	0.69973	0.678382	0.503033	0.609973	0.768382	0.55356	0.470548	0.463033	0.69973	0.801382	0.430329	0.78567
On	0.08479	0.10633	0.322284	0.08479	0.20633	0.287284	0.08479	0.22839	0.08479	0.150633	0.342284	0.0788479
	mouse25	mouse26	mouse27	mouse28	mouse29	mouse30	mouse31	mouse32	mouse33	mouse34	mouse35	mouse36
	AAV-dio-chr2-eGFP CPN
Off	0.02	0.0575	0.08104	0.04263	0.04263	0.0575	0.08104	0.04263	0.04263	0.0575	0.08104	0.04263
On	0.04263	0.0575	0.04263	0.08479	0.08479	0.0575	0.04263	0.08479	0.08479	0.0575	0.04263	0.08479
	mouse37	mouse38	mouse39	mouse40	mouse41	mouse42	mouse43	mouse44	mouse45	mouse46	mouse47	mouse48

## Sheet: Figure 2e
Fig. 2e	Latency to paw withdrawal (s)
	AAV-dio-eGFP Sham
Off	9.83	11.5	8.96	10.21	11.9	12.4	9.04	11.25	8.47	10.32	11.14	12.24
On	8.98	10.4	9.5	8.5	12.7	7.98	8.798	10.114	9.12	8.48	12.01	7.56
	mouse1	mouse2	mouse3	mouse4	mouse5	mouse6	mouse7	mouse8	mouse9	mouse10	mouse11	mouse12
	AAV-dio-CHR2-eGFP Sham
Off	12.4	10.2	8.9	9.88	11.44	11.92	12.24	10.2	8.75	9.58	11.744	11.78
On	2.94	1.36	2.22	1.96	4.72	5.96	2.2894	1.3	2.05	1.796	4.472	5.87
	mouse13	mouse14	mouse15	mouse16	mouse17	mouse18	mouse19	mouse20	mouse21	mouse22	mouse23	mouse24
	AAV-dio-eGFP CPN
Off	2.3	3.2	1.5	2.5	2.1	2.7	3.6	1.2	0.9	0.8	2.8	3.7
On	3.1	3.6	3.4	3.4	2.1	2.6	1	1.8	2.6	3.5	3.2	2.1
	mouse25	mouse26	mouse27	mouse28	mouse29	mouse30	mouse31	mouse32	mouse33	mouse34	mouse35	mouse36
	AAV-dio-CHR2-eGFP CPN
Off	2.5	3.2	3.5	3.1	1.3	1	1.2	1.6	0.8	2.5	3.4	1.6
On	3.6	1.9	2.5	2.6	3.1	1.9	2.3	3.6	2.1	1.2	1	1.8
	mouse37	mouse38	mouse39	mouse40	mouse41	mouse42	mouse43	mouse44	mouse45	mouse46	mouse47	mouse48

## Sheet: Figure 2h
Fig. 2h	EYFP RTPA
	Pre	light	Post
mouse1	342	256	386
mouse2	354	355	354
mouse3	267	398	320
mouse4	378	356	367
mouse5	321	365	396
mouse6	321	321	365

## Sheet: Figure 2j
Fig. 2j	CHR2 RTPA
	Pre	light	Post
mouse1	342	179	190
mouse2	358.1	193	220
mouse3	338.5	98	280
mouse4	373.1	101	301
mouse5	326	189	260
mouse6	355	75	278
mouse7	324	164	220

[truncated: 58 more sheets: Figure 3b, Figure 3c, Figure 3d, Figure 3e, Figure 3h, Figure 4b, Figure 4c, Figure 4f, Figure 4 g, Figure 4j, Figure 4 k, Figure 4l, Figure 4m, Figure 5b, Figure 5c, Figure 5e, Figure 5 f, Figure 5h, Figure 5 i, Figure 5j …]
